# Supplementary material for: Enhanced Oral Absorption of Icaritin by Using Mixed Polymeric Micelles Prepared with a Creative Acid-Base Shift Method
Source: Molecules. 2021 Jun 6;26(11):3450. doi: 10.3390/molecules26113450 (PMC8201319; doi:10.3390/molecules26113450)
Supplement: Supplementary file 1 [file molecules-26-03450-s001.zip]

Archive with 1 entries (1 files):
- molecules-1234703-supplementary.pdf
